# Supplementary material for: Eliminating chronic myeloid leukemia stem cells by IRAK1/4 inhibitors
Source: Nat Commun. 2022 Jan 12;13:271. doi: 10.1038/s41467-021-27928-8 (PMC8755781; doi:10.1038/s41467-021-27928-8)
Supplement: Supplementary file 4 — Source Data [file 41467_2021_27928_MOESM4_ESM.xlsx]

## Sheet: Fig1b
Figure1b
		Non-treatment	Imatinib
	35		1
	36		1
	31	1
	30	1
	24	1
	24		1
	52		0
	52		0
	44		1
	35		1
	52		0
	52		0
	19	1
	20	1
	31	1
	30	1
	24	1
	25		1
	24		1
	20	1
		dead 1
		live 0

## Sheet: Fig1d
Figure 1d
	Vehicle	Imatinib
	218.5	9894
	5578.71	8155
	1412.62	13008
	5080	9222
	4012

## Sheet: Fgi1e
Figure1e
		DP	SP	G0M+/CD27-	DN
	57	1
	22	1
	47	1
	30	1
	17	1
	19	1
	24	1
	20	1
	40		1
	60		0
	60		0
	60		0
	60				0
	60				0
	60				0
	60			0
	60			0
	60			0
	60			0
	60		0
	60		0
	60		0
	60			0
	60			0
	60			0
	60			0
	60				0
	60				0
	60				0
	60				0

## Sheet: Fig1g
Figure1g
	SP cells	DP cells
	0	0.0469873
	0	0.0325368
	0.007935	0.0302974

## Sheet: Fig1h
Figure1h
		DP	SP	G0M+/CD27-	DN
	28	1
	28	1
	21	1
	30	1
	35	1
	60		0
	60		0
	60		0
	60		0
	60			0
	60			0
	60			0
	60				0
	60				0
	60				0

## Sheet: Fig1j
Figure1j
	SP cells	DP cells
	0	0.117951
	0	0.137184
	0.0167154	0.177571

## Sheet: Fig3b
Figure3b
		Vehicle	Imatinib	IRAKi	Imatinib+IRAKi
	20	1
	21	1
	17	1
	17	1
	19	1
	17	1
	32		1
	26		1
	32		1
	39		1
	17		1
	39		1
	20			1
	18			1
	20			1
	17			1
	80				0
	65				1
	59				1
	63				1
	80				0
	40				1
	39			1
	39			1

## Sheet: Fig3c
Figure3c
	Vehicle	Imatinib	IRAKi	Imatinib+IRAKi
	267.6	197	69.6	61.4
	331.2	268.3	403.6	118.3
	365.8	194.2	480.4	100.9
	277.6	255.9	171	64
	387.5	231.3	319.2	98.6
		221.5	345.7	87.9
		194	438	62.6

## Sheet: Fig3g
Fgiure3g
	Vehicle	Imatinib	IRAKi	Imatinib+IRAKi
	41.1	45.6	25.7	25.64
	42.5	34.4	43.8	16.12
	40.5	31.99	33	14.28
		32.87		9.84

## Sheet: Fig3e
Fgiure3e
	vehicle	imatinib	IRAKi	imatinib+IRAKi
	457	14031	4960	729
	2516	14261	21232	7779
	5976	15625	6600	237
		12943		2671
		19878		3003

[truncated: 40 more sheets: Fig4b, Fig4c, Fig4d, Fig4e, Fig4f, Fig4h, Fig4i, Fig4j, Fig5a, Fig5b, Fig5c, Fig5e, Fig5f, Fig5g, Fig5h, Fig5i, Fig5j, Fig6b, Fig6c, FigS1a …]
